# Supplementary material for: Elovl2-Ablation Leads to Mitochondrial Membrane Fatty Acid Remodeling and Reduced Efficiency in Mouse Liver Mitochondria
Source: Nutrients. 2022 Jan 27;14(3):559. doi: 10.3390/nu14030559 (PMC8838343; doi:10.3390/nu14030559)
Supplement: Supplementary file 1 [file nutrients-14-00559-s001.zip]

Archive with 1 entries (1 files):
- nutrients-1533638-supplementary.pdf
